# Supplementary material for: The Metabolically Obese, Normal-Weight Phenotype in Young Rats Is Associated with Cognitive Impairment and Partially Preventable with Leptin Intake during Lactation
Source: Int J Mol Sci. 2023 Dec 22;25(1):228. doi: 10.3390/ijms25010228 (PMC10778589; doi:10.3390/ijms25010228)
Supplement: Supplementary file 1 [file ijms-25-00228-s001.zip]

Archive with 1 entries (1 files):
- ijms-2745803-supplementary.pdf
